# Supplementary material for: Hybrid Assembly Improves Genome Quality and Completeness of Trametes villosa CCMB561 and Reveals a Huge Potential for Lignocellulose Breakdown
Source: J Fungi (Basel). 2022 Jan 30;8(2):142. doi: 10.3390/jof8020142 (PMC8876698; doi:10.3390/jof8020142)
Supplement: Supplementary file 1 [file jof-08-00142-s001.zip]

Archive with 6 entries (6 files):
- Figure S1.pdf
- Figure S2.pdf
- Supplementary Data 1.pdf
- Supplementary Data 2.xlsx
- Supplementary Data 3.xlsx
- Table S1.pdf
