# Supplementary material for: Hybrid Assembly Improves Genome Quality and Completeness of Trametes villosa CCMB561 and Reveals a Huge Potential for Lignocellulose Breakdown
Source: J Fungi (Basel). 2022 Jan 30;8(2):142. doi: 10.3390/jof8020142 (PMC8876698; doi:10.3390/jof8020142)
Supplement: Supplementary file 1 [file jof-08-00142-s001.zip › Supplementary Data 2.xlsx]

## Sheet: Output_fungismash
SCAFFOLD	Region	Type	From (nt)	To (nt)	Length (pb)	Most similar known cluster	Similarity
scf7180000000754	Region 1.1	NRPS-like.betalactone	2689142	2739489	50347
	Region 1.2	terpene	6146859	6160834	13975
	Region 1.3	terpene	7210875	7234355	23480
scf7180000000756	Region 3.1	T1PKS	2717862	2765765	47903
	Region 3.2	terpene	3769644	3791600	21956
scf7180000000757	Region 4.1	NRPS-like	214949	259831	44882
scf7180000000766	Region 10.1	T1PKS	1596405	1646002	49597
scf7180000000770	Region 14.1	T1PKS	375001	420386	45385
scf7180000000772	Region 16.1	terpene	389192	401842	12650
	Region 16.2	terpene	521292	547243	25951
scf7180000000775	Region 18.1	terpene	289272	310238	20966
	Region 18.2	terpene	368950	407608	38658
scf7180000000778	Region 20.1	terpene	114240	142390	28150
	Region 20.2	terpene	518993	538358	19365
	Region 20.3	terpene	998034	1009271	11237
scf7180000000783	Region 24.1	NRPS-like	241039	284086	43047
scf7180000000809	Region 33.1	NRPS	884529	939022	54493	basidioferrin	1
scf7180000000829	Region 47.1	NRPS-like	235203	316210	81007
scf7180000000841	Region 57.1	NRPS-like	390868	436736	45868
scf7180000000858	Region 67.1	terpene	170272	192007	21735
scf7180000000899	Region 84.1	NRPS-like	116317	159626	43309
	Region 84.2	NRPS-like	649522	694761	45239
	TYPE	Secondary Metabolites Biosynthesis Clusters
	NRPS-like, betalactone	1
	NRPS	1
	NRPS-like	6
	Terperne	11
	T1PKS	3
