# Supplementary material for: Hybrid Assembly Improves Genome Quality and Completeness of Trametes villosa CCMB561 and Reveals a Huge Potential for Lignocellulose Breakdown
Source: J Fungi (Basel). 2022 Jan 30;8(2):142. doi: 10.3390/jof8020142 (PMC8876698; doi:10.3390/jof8020142)
Supplement: Supplementary file 1 [file jof-08-00142-s001.zip › Supplementary Data 3.xlsx]

## Sheet: CAZY_CCMB561
Gene ID	HMMER	Hotpep	DIAMOND	Signalp	Classificação	#ofTools	BLAST/ACCESSION	QUERY COVER	PER. IDENT
maker-scf7180000000754-augustus-gene-28.14-mRNA-1	AA1_1(35-356)	AA1	AA1_1	Y(1-21)	AA	3
maker-scf7180000000754-augustus-gene-27.104-mRNA-1	AA1_1(36-336)	AA1	AA1_1	Y(1-22)	AA	3
maker-scf7180000000754-snap-gene-96.75-mRNA-1	AA1_1(38-333)+AA1_1(542-842)	AA1	AA1_1	Y(1-24)	AA	3
augustus_masked-scf7180000000809-processed-gene-17.137-mRNA-1	AA1_1(40-340)	AA1	AA1_1	N	AA	3
augustus_masked-scf7180000000961-processed-gene-0.1-mRNA-1	AA1_1(40-340)	AA1	AA1_1	N	AA	3
maker-scf7180000000754-augustus-gene-50.22-mRNA-1	AA1_1(48-349)	AA1	AA1_1	N	AA	3
maker-scf7180000000942-augustus-gene-4.26-mRNA-1	AA1_2(135-418)	AA1	AA1	N	AA	3
augustus_masked-scf7180000000899-processed-gene-3.86-mRNA-1	AA1_2(40-398)	AA1	AA1_2	N	AA	3
maker-scf7180000000766-augustus-gene-19.69-mRNA-1	AA14(19-283)	N	AA14	Y(1-19)	AA	2
maker-scf7180000000766-snap-gene-19.90-mRNA-1	AA14(20-280)+AA14(425-684)	N	AA14	N	AA	2
maker-scf7180000000778-augustus-gene-0.68-mRNA-1	AA14(22-284)	N	AA14	Y(1-22)	AA	2
maker-scf7180000000884-augustus-gene-4.96-mRNA-1	AA2(110-359)	N	AA2	Y(1-20)	AA	2
maker-scf7180000000911-snap-gene-5.71-mRNA-1	AA2(38-300)+AA2(381-633)	AA2	AA2	Y(1-26)	AA	3
maker-scf7180000000888-augustus-gene-1.86-mRNA-1	AA2(40-286)	AA2	AA2	Y(1-19)	AA	3
augustus_masked-scf7180000000888-processed-gene-0.32-mRNA-1	AA2(40-296)	AA2	AA2	N	AA	3
maker-scf7180000000756-augustus-gene-11.26-mRNA-1	AA2(40-299)	AA2	AA2	Y(1-24)	AA	3
snap_masked-scf7180000000756-processed-gene-20.4-mRNA-1	AA2(40-324)	AA2	AA2	Y(1-24)	AA	3
maker-scf7180000000772-exonerate_protein2genome-gene-4.111-mRNA-1	AA2(42-304)	AA2	AA2	N	AA	3
augustus_masked-scf7180000001066-processed-gene-4.50-mRNA-1	AA2(44-304)	AA2	AA2	N	AA	3
maker-scf7180000000888-exonerate_protein2genome-gene-0.57-mRNA-1	AA2(44-304)	AA2	AA2	N	AA	3
augustus_masked-scf7180000000888-processed-gene-1.115-mRNA-1	AA2(44-306)	AA2	AA2	N	AA	3
maker-scf7180000000754-exonerate_protein2genome-gene-75.105-mRNA-1	AA2(45-304)	AA2	AA2	N	AA	3
augustus_masked-scf7180000000857-processed-gene-5.71-mRNA-1	AA2(45-305)	AA2	AA2	N	AA	3
augustus_masked-scf7180000000756-processed-gene-11.64-mRNA-1	AA2(45-307)	AA2	AA2	N	AA	3
augustus_masked-scf7180000000756-processed-gene-11.81-mRNA-1	AA2(45-307)	AA2	AA2	N	AA	3
augustus_masked-scf7180000000756-processed-gene-20.30-mRNA-1	AA2(45-307)	AA2	AA2	N	AA	3
augustus_masked-scf7180000000857-processed-gene-7.61-mRNA-1	AA2(45-307)	AA2	AA2	N	AA	3
maker-scf7180000000754-augustus-gene-20.37-mRNA-1	AA2(45-307)	AA2	AA2	Y(1-22)	AA	3
maker-scf7180000000756-augustus-gene-11.31-mRNA-1	AA2(45-307)	AA2	AA2	Y(1-22)	AA	3
maker-scf7180000000756-augustus-gene-20.72-mRNA-1	AA2(45-307)	AA2	AA2	Y(1-22)	AA	3
maker-scf7180000000756-augustus-gene-20.86-mRNA-1	AA2(45-307)	AA2	AA2	Y(1-22)	AA	3
maker-scf7180000000756-augustus-gene-21.108-mRNA-1	AA2(45-307)	AA2	AA2	Y(1-22)	AA	3
maker-scf7180000000857-exonerate_protein2genome-gene-7.71-mRNA-1	AA2(45-307)	AA2	AA2	N	AA	3
maker-scf7180000000884-snap-gene-4.144-mRNA-1	AA2(46-307)+AA2(406-668)+AA2(741-1003)+AA2(1106-1291)	AA2	AA2	Y(1-14)	AA	3
maker-scf7180000001066-augustus-gene-5.48-mRNA-1	AA2(51-310)	AA2	AA2	Y(1-28)	AA	3
maker-scf7180000000857-augustus-gene-9.12-mRNA-1	AA2(73-321)	AA2	AA2	Y(1-39)	AA	3
maker-scf7180000000809-snap-gene-4.133-mRNA-1	AA3_2(14-577)+AA3_2(584-1116)+AA3_2(1354-1655)	AA3	AA3_2	N	AA	3
maker-scf7180000000756-augustus-gene-27.29-mRNA-1	AA3_2(14-600)	AA3	AA3_2	N	AA	3
maker-scf7180000000977-snap-gene-4.84-mRNA-1	AA3_2(18-548)	N	N	N	AA	1	OK AA3/ RDX53860.1	0.42	65.98%
maker-scf7180000000766-augustus-gene-5.9-mRNA-1	AA3_2(19-596)	AA3	AA3_2	N	AA	3
maker-scf7180000000760-augustus-gene-1.61-mRNA-1	AA3_2(28-591)	AA3	AA3_2	N	AA	3
maker-scf7180000000899-augustus-gene-6.148-mRNA-1	AA3_2(32-597)	AA3	AA3_2	Y(1-30)	AA	3
maker-scf7180000000756-augustus-gene-33.39-mRNA-1	AA3_2(36-621)	AA3	AA3_2	N	AA	3
maker-scf7180000000809-augustus-gene-4.4-mRNA-1	AA3_2(38-605)	AA3	AA3_2	N	AA	3
maker-scf7180000000785-exonerate_protein2genome-gene-0.20-mRNA-1	AA3_2(38-610)	AA3	AA3_2	N	AA	3
genemark-scf7180000000770-processed-gene-5.22-mRNA-1	AA3_2(38-620)	AA3	AA3_2	Y(1-21)	AA	3
maker-scf7180000000977-augustus-gene-8.10-mRNA-1	AA3_2(39-630)	AA3	AA3_2	N	AA	3
maker-scf7180000000754-augustus-gene-49.56-mRNA-1	AA3_2(41-652)	AA3	AA3_2	N	AA	3
augustus_masked-scf7180000000756-processed-gene-27.84-mRNA-1	AA3_2(43-612)	AA3	AA3_2	N	AA	3
maker-scf7180000000771-augustus-gene-3.92-mRNA-1	AA3_2(43-642)	N	AA3_2	N	AA	2
maker-scf7180000000770-snap-gene-4.60-mRNA-1	AA3_2(44-610)	AA3	AA3_2	N	AA	3
maker-scf7180000000806-augustus-gene-10.34-mRNA-1	AA3_2(45-618)	AA3	AA3_2	Y(1-24)	AA	3
maker-scf7180000000754-augustus-gene-96.112-mRNA-1	AA3_2(47-635)	AA3	AA3_2	N	AA	3
maker-scf7180000000756-augustus-gene-18.31-mRNA-1	AA3_2(53-647)	N	AA3_2	N	AA	2
maker-scf7180000000766-exonerate_protein2genome-gene-20.57-mRNA-1	AA3_2(60-637)	AA3	AA3_2	N	AA	3
genemark-scf7180000000756-processed-gene-14.4-mRNA-1	AA3_2(89-645)	N	AA3_2	N	AA	2
maker-scf7180000000841-augustus-gene-8.157-mRNA-1	AA3_3(122-662)	AA3	AA3_3	N	AA	3
maker-scf7180000000754-augustus-gene-82.80-mRNA-1	AA3_3(230-627)	AA3	AA3_3	N	AA	3
maker-scf7180000000857-exonerate_protein2genome-gene-7.66-mRNA-1	AA3_3(3-595)	N	AA3_3	N	AA	2
maker-scf7180000000754-augustus-gene-92.79-mRNA-1	AA3_3(5-625)	AA3	AA3_3	N	AA	3
maker-scf7180000000775-augustus-gene-4.46-mRNA-1	AA3_3(6-618)	AA3	AA3_3	N	AA	3
maker-scf7180000000756-snap-gene-45.21-mRNA-1	AA3_4(1821-2393)	AA3	AA3_4	N	AA	3
maker-scf7180000000756-exonerate_protein2genome-gene-45.18-mRNA-1	AA3_4(4-405)	AA3	AA3_4	N	AA	3
augustus_masked-scf7180000000756-processed-gene-45.62-mRNA-1	AA3_4(46-509)	AA3	AA3_4	N	AA	3
maker-scf7180000000756-snap-gene-44.17-mRNA-1	AA3_4(46-633)	AA3	AA3_4	N	AA	3
maker-scf7180000000809-augustus-gene-2.114-mRNA-1	AA5_1(211-762)	AA5	AA5_1	Y(1-23)	AA	3
maker-scf7180000000887-augustus-gene-1.96-mRNA-1	AA5_1(22-621)	AA5	AA5_1	Y(1-22)	AA	3
maker-scf7180000000977-augustus-gene-8.9-mRNA-1	AA5_1(23-552)	AA5	AA5_1	Y(1-18)	AA	3
maker-scf7180000000977-augustus-gene-8.36-mRNA-1	AA5_1(25-555)	AA5	AA5_1	Y(1-19)	AA	3
genemark-scf7180000000884-processed-gene-3.33-mRNA-1	AA5_1(43-595)	AA5	AA5_1	Y(1-28)	AA	3
augustus_masked-scf7180000000840-processed-gene-3.66-mRNA-1	AA5(493-1001)	AA5	AA5_1	N	AA	3
maker-scf7180000000783-augustus-gene-0.80-mRNA-1	AA6(55-250)	AA6	N	N	AA	2
maker-scf7180000000899-augustus-gene-6.146-mRNA-1	AA7(63-481)	AA7	N	Y(1-18)	AA	2
maker-scf7180000000783-augustus-gene-1.20-mRNA-1	AA8(2-767)	AA3+AA8	AA3_1+AA8	Y(1-20)	AA	3
maker-scf7180000000911-augustus-gene-5.44-mRNA-1	AA9(12-218)	N	N	Y(1-24)	AA	1	OK AA9/ CDO72529.1	0.94	68.73%
maker-scf7180000000754-augustus-gene-72.10-mRNA-1	AA9(6-213)	AA9	AA9	Y(1-20)	AA	3
maker-scf7180000000756-exonerate_protein2genome-gene-27.153-mRNA-1	AA9(6-215)	AA9	N	N	AA	2
maker-scf7180000000811-augustus-gene-3.141-mRNA-1	AA9(6-228)	AA9+CBM1	AA9+CBM1	Y(1-20)	AA	3
maker-scf7180000001066-exonerate_protein2genome-gene-4.37-mRNA-1	AA9(7-217)	AA9	N	N	AA	2
augustus_masked-scf7180000000754-processed-gene-74.44-mRNA-1	AA9(7-242)	N	N	N	AA	1	OK AA9/ OSC98952.1	1	80.47%
maker-scf7180000000757-snap-gene-1.114-mRNA-1	AA9(8-220)	N	N	Y(1-20)	AA	1	OK AA9/ OSC98651.1	0.89	41.53%
maker-scf7180000000806-augustus-gene-11.34-mRNA-1	AA9(8-220)	N	AA9	Y(1-20)	AA	2
augustus_masked-scf7180000000757-processed-gene-1.44-mRNA-1	AA9(8-225)	AA9	N	N	AA	2
maker-scf7180000000766-augustus-gene-28.5-mRNA-1	AA9(8-227)	N	N	Y(1-20)	AA	1	OK AA9/ XP_008034190.1	1	89.34%
maker-scf7180000000775-augustus-gene-3.35-mRNA-1	AA9(8-228)	AA9	AA9+CBM1	Y(1-20)	AA	3
maker-scf7180000000775-augustus-gene-3.49-mRNA-1	AA9(8-228)	AA9+CBM1	AA9+CBM1	Y(1-20)	AA	3
augustus_masked-scf7180000000754-processed-gene-72.103-mRNA-1	AA9(9-227)	N	AA9+CBM1	N	AA	2
snap_masked-scf7180000000884-processed-gene-1.91-mRNA-1	AA9(9-230)	AA9	N	Y(1-23)	AA	2
maker-scf7180000000775-augustus-gene-3.47-mRNA-1	AA9(9-238)	N	N	Y(1-21)	AA	1	OK AA9/ OSD07410.1	0.77	72.46%
maker-scf7180000000754-augustus-gene-96.46-mRNA-1	AA9(93-253)	AA9+CBM1	N	Y(1-20)	AA	2
maker-scf7180000000780-exonerate_protein2genome-gene-0.100-mRNA-1	CBM21(285-422)	N	N	N	CBM	1	OK CBM21/OSD00901.1	0.98	74.66%
maker-scf7180000000773-exonerate_protein2genome-gene-0.17-mRNA-1	CBM21(326-428)	CBM21	N	N	CBM	2
augustus_masked-scf7180000000754-processed-gene-19.94-mRNA-1	CE1(31-288)	N	N	N	CE	1	OK CE1 / XP_008031813.1	1	95.22%
maker-scf7180000000754-snap-gene-44.34-mRNA-1	CE12(328-541)	CE12	N	N	CE	2
maker-scf7180000000857-augustus-gene-9.16-mRNA-1	CE15(112-441)	CE15+CBM1	CBM1+CE15	Y(1-24)	CE	3
maker-scf7180000000754-snap-gene-70.26-mRNA-1	CE15(43-368)	N	N	Y(1-20)	CE	1	OK CE15/ OJT09070.1	1	82.56%
maker-scf7180000000917-augustus-gene-1.100-mRNA-1	CE16(19-274)	N	N	N	CE	1	OK CE16/ OSD04929.1	0.97	57.80%
maker-scf7180000000917-snap-gene-1.0-mRNA-1	CE16(20-245)	N	N	N	CE	1	OK CE16/ TFK80507.1	0.8	56.11%
maker-scf7180000000809-augustus-gene-9.33-mRNA-1	CE16(24-267)	N	N	N	CE	1	OK CE16/ OSC97117.1	0.96	69.18%
augustus_masked-scf7180000000806-processed-gene-2.96-mRNA-1	CE16(32-302)	CE16	CE16	N	CE	3
maker-scf7180000000756-exonerate_protein2genome-gene-4.22-mRNA-1	CE16(93-345)	CE16+CBM1	N	N	CE	2
maker-scf7180000000754-augustus-gene-58.49-mRNA-1	CE16(94-206)+CE16(218-360)	N	CE16	Y(1-19)	CE	2
maker-scf7180000000841-exonerate_protein2genome-gene-5.87-mRNA-1	CE2(158-366)	N	CE0	N	CE	2
maker-scf7180000000754-augustus-gene-79.126-mRNA-1	CE4(153-269)	N	CE4	Y(1-23)	CE	2
maker-scf7180000000754-augustus-gene-5.112-mRNA-1	CE4(203-319)	CE4	CE4	Y(1-50)	CE	3
genemark-scf7180000000754-processed-gene-55.2-mRNA-1	CE4(222-354)	N	CE4	Y(1-27)	CE	2
maker-scf7180000000977-exonerate_protein2genome-gene-8.48-mRNA-1	CE4(45-150)	N	N	N	CE	1	OK CE4/OSC97926.1	0.98	96.70%
maker-scf7180000000754-augustus-gene-19.59-mRNA-1	CE8(32-248)	CE8	CE8	Y(1-27)	CE	3
maker-scf7180000000831-augustus-gene-3.28-mRNA-1	CE8(48-347)	CE8	N	Y(1-26)	CE	2
augustus_masked-scf7180000000756-processed-gene-8.63-mRNA-1	CE9(10-283)+CE9(341-485)	CE9	CE9	N	CE	3
maker-scf7180000000899-snap-gene-1.119-mRNA-1	GH1(1-448)	GH1	GH1	N	GH	3
augustus_masked-scf7180000000756-processed-gene-15.109-mRNA-1	GH1(8-464)	GH1	GH1	N	GH	3
maker-scf7180000000754-augustus-gene-96.97-mRNA-1	GH10(109-416)	GH10+CBM1	CBM1+GH10	Y(1-21)	GH	3
snap_masked-scf7180000000756-processed-gene-2.76-mRNA-1	GH10(38-161)+GH10(162-313)	GH10+CBM1+CBM2	N	Y(1-24)	GH	2
snap_masked-scf7180000000857-processed-gene-12.29-mRNA-1	GH10(39-342)	GH10+CBM1+CBM2	CBM1+GH10	N	GH	3
maker-scf7180000001015-snap-gene-0.22-mRNA-1	GH10(49-350)	GH10	GH10	Y(1-37)	GH	3
augustus_masked-scf7180000000766-processed-gene-20.21-mRNA-1	GH10(83-395)	GH10+CBM1+CBM2	CBM1+GH10	N	GH	3
maker-scf7180000000766-augustus-gene-20.109-mRNA-1	GH10(89-399)	GH10+CBM1+CBM2	CBM1+GH10	Y(1-20)	GH	3
maker-scf7180000000977-augustus-gene-7.130-mRNA-1	GH105(128-370)	N	GH0	Y(1-19)	GH	2
genemark-scf7180000000841-processed-gene-7.17-mRNA-1	GH115(38-682)	GH115	GH115	Y(1-24)	GH	3
maker-scf7180000000783-augustus-gene-5.61-mRNA-1	GH12(102-256)	GH12	N	Y(1-20)	GH	2
snap_masked-scf7180000000862-processed-gene-0.70-mRNA-1	GH12(91-252)	GH12	N	Y(1-34)	GH	2
maker-scf7180000000862-augustus-gene-0.61-mRNA-1	GH12(94-245)	GH12	N	Y(1-23)	GH	2
maker-scf7180000000754-snap-gene-84.54-mRNA-1	GH125(76-461)	GH125	GH125	Y(1-23)	GH	3
maker-scf7180000000754-augustus-gene-84.117-mRNA-1	GH128(155-371)	N	N	Y(1-29)	GH	1	OK GH18/ OSC99168.1	0.99	71.09%
maker-scf7180000000754-augustus-gene-80.93-mRNA-1	GH128(58-276)	N	N	Y(1-22)	GH	1	OK GH128/ TFK93933.1	0.99	60.60%
maker-scf7180000000757-augustus-gene-1.214-mRNA-1	GH128(64-280)	N	N	Y(1-24)	GH	1	OK GH128/ OSC98592.1	0.87	61.51%
augustus_masked-scf7180000000887-processed-gene-2.79-mRNA-1	GH128(76-287)	N	N	N	GH	1	OK GH128/ OSC98855.1	0.99	77.59%
maker-scf7180000000760-exonerate_protein2genome-gene-2.102-mRNA-1	GH13_1(57-360)	CBM20	CBM20+GH13_1	N	GH	3
maker-scf7180000000760-exonerate_protein2genome-gene-2.103-mRNA-1	GH13_1(57-360)	CBM20	CBM20+GH13_1	N	GH	3
maker-scf7180000000809-augustus-gene-17.0-mRNA-1	GH13_1(58-372)	CBM20	GH13_1	Y(1-20)	GH	3
maker-scf7180000000809-snap-gene-7.41-mRNA-1	GH13_22(98-499)+GH13_22(1144-1609)	GT5	GH13_22+GT5	Y(1-20)	GH	3
maker-scf7180000000772-snap-gene-0.46-mRNA-1	GH13_25(2170-2625)	GH133	GH13_25+GH133	N	GH	3
maker-scf7180000000783-augustus-gene-1.6-mRNA-1	GH13_32(72-339)+CBM20(508-595)	CBM20+CBM25	GH13_32	Y(1-24)	GH	3
snap_masked-scf7180000000771-processed-gene-3.60-mRNA-1	GH13_32(82-354)+CBM20(520-607)	CBM20+CBM25	GH13_32	Y(1-24)	GH	3
maker-scf7180000000778-augustus-gene-0.62-mRNA-1	GH13_5(69-425)	GH13	GH13_5	N	GH	3
maker-scf7180000000977-augustus-gene-5.69-mRNA-1	GH13_8(231-524)	GH13+CBM48	CBM48+GH13_8	N	GH	3
genemark-scf7180000000754-processed-gene-10.4-mRNA-1	GH131(19-252)	N	N	Y(1-32)	GH	1	OK GH131/OSD06091.1	1	90.55%
maker-scf7180000000775-augustus-gene-4.59-mRNA-1	GH131(22-252)	GH131+CBM1	CBM1+GH131	N	GH	3
maker-scf7180000000879-snap-gene-0.74-mRNA-1	GH131(632-913)	N	N	Y(1-26)	GH	1	OK GH131/ CDO72232.1	0.99	77.67
maker-scf7180000000809-exonerate_protein2genome-gene-16.15-mRNA-1	GH145(38-366)	GH145	GH145	N	GH	3
maker-scf7180000000902-snap-gene-2.13-mRNA-1	GH15(118-464)	GH15+CBM20	CBM20+GH15	Y(1-19)	GH	3
maker-scf7180000000754-augustus-gene-41.70-mRNA-1	GH15(57-469)+CBM20(509-595)	GH15+CBM20	CBM20+GH15	Y(1-23)	GH	3
maker-scf7180000000862-augustus-gene-1.45-mRNA-1	GH15(579-761)	GH15	GH15	N	GH	3
maker-scf7180000000902-augustus-gene-2.88-mRNA-1	GH15(78-453)+CBM20(495-580)	GH15+CBM20	CBM20+GH15	Y(1-19)	GH	3
augustus_masked-scf7180000000754-processed-gene-67.54-mRNA-1	GH152(25-262)	GH152	GH152	N	GH	3
maker-scf7180000000754-exonerate_protein2genome-gene-68.68-mRNA-1	GH152(25-265)	GH152	GH152	N	GH	3
maker-scf7180000000778-exonerate_protein2genome-gene-4.96-mRNA-1	GH152(26-265)	GH152	GH152	N	GH	3
maker-scf7180000000778-snap-gene-4.69-mRNA-1	GH152(27-258)	GH152	N	Y(1-21)	GH	2
maker-scf7180000000756-snap-gene-12.56-mRNA-1	GH152(450-597)	GH152	N	N	GH	2
maker-scf7180000000899-exonerate_protein2genome-gene-1.22-mRNA-1	GH152(57-255)	GH152	N	N	GH	2
maker-scf7180000000884-augustus-gene-1.106-mRNA-1	GH154(17-366)	GH154	GH154	N	GH	3
maker-scf7180000000754-augustus-gene-12.33-mRNA-1	GH16_1(107-340)	N	GH16_1	N	GH	2
maker-scf7180000000754-augustus-gene-2.3-mRNA-1	GH16_1(179-421)	N	GH16_1	Y(1-21)	GH	2
maker-scf7180000000754-snap-gene-2.62-mRNA-1	GH16_1(206-449)	N	GH16_1	Y(1-21)	GH	2
genemark-scf7180000000772-processed-gene-7.6-mRNA-1	GH16_1(248-490)	N	GH16_1	N	GH	2
maker-scf7180000000783-augustus-gene-7.78-mRNA-1	GH16_1(55-282)	N	N	N	GH	1	OK GH16/CDO73689.1	0.96	79.12%
augustus_masked-scf7180000000841-processed-gene-7.68-mRNA-1	GH16_1(59-283)	N	N	N	GH	1	OK GH16/OSD00034.1	1	71.22%
maker-scf7180000000898-augustus-gene-0.68-mRNA-1	GH16_1(61-276)	N	GH16_1	Y(1-20)	GH	2
maker-scf7180000000754-augustus-gene-25.106-mRNA-1	GH16_1(61-300)	N	N	Y(1-21)	GH	1	OK GH16/OSD05816.1	1	72.14%
maker-scf7180000000831-snap-gene-3.58-mRNA-1	GH16_1(61-315)	N	GH16_1	N	GH	2
augustus_masked-scf7180000000754-processed-gene-3.106-mRNA-1	GH16_1(61-320)	N	GH16_1	N	GH	2
maker-scf7180000000857-exonerate_protein2genome-gene-2.42-mRNA-1	GH16_1(62-282)	N	N	N	GH	1	OK GH16/CDO74348.1	1	77.13%
maker-scf7180000000783-augustus-gene-7.80-mRNA-1	GH16_1(62-289)	N	N	N	GH	1	OK GH16/ OSD08169.1	1	78.32%
maker-scf7180000000911-exonerate_protein2genome-gene-1.33-mRNA-1	GH16_1(62-305)	N	GH16_1	N	GH	2
augustus_masked-scf7180000000841-processed-gene-6.60-mRNA-1	GH16_1(78-299)	N	N	N	GH	1	OK GH16/ CDO77489.1	0.98	76.43%
augustus_masked-scf7180000000754-processed-gene-53.60-mRNA-1	GH16_1(83-312)	N	GH16_1	N	GH	2
maker-scf7180000000841-augustus-gene-7.33-mRNA-1	GH16_1(90-317)	N	GH16_1	N	GH	2
augustus_masked-scf7180000000806-processed-gene-1.23-mRNA-1	GH16_19(102-277)	N	N	N	GH	1	OK GH16/OSD00131.1	0.98	64.09
maker-scf7180000000756-exonerate_protein2genome-gene-34.68-mRNA-1	GH16_19(108-276)	N	N	N	GH	1	OK GH16/XP_008042291.1	0.95	91.38%
maker-scf7180000000754-augustus-gene-15.102-mRNA-1	GH16_2(198-517)	N	GH16_2	N	GH	2
augustus_masked-scf7180000000756-processed-gene-34.56-mRNA-1	GH16_2(198-548)	N	GH16_2	N	GH	2
maker-scf7180000000754-snap-gene-16.40-mRNA-1	GH16_2(206-560)+GH16_2(820-1170)	N	GH16_2	N	GH	2
maker-scf7180000000772-exonerate_protein2genome-gene-7.124-mRNA-1	GH16_2(211-561)	N	GH16_2	N	GH	2
maker-scf7180000000977-augustus-gene-5.80-mRNA-1	GH16_2(227-577)	N	GH16_2	N	GH	2
maker-scf7180000000772-augustus-gene-7.36-mRNA-1	GH16_2(236-582)	N	GH16_2	N	GH	2
maker-scf7180000000754-augustus-gene-46.115-mRNA-1	GH16_2(237-583)	N	GH16_2	N	GH	2
genemark-scf7180000000783-processed-gene-0.25-mRNA-1	GH16_2(293-657)	N	GH16_2	N	GH	2
augustus_masked-scf7180000000840-processed-gene-3.65-mRNA-1	GH16_4(215-544)	CBM56	GH16_4	N	GH	3
maker-scf7180000000840-augustus-gene-3.6-mRNA-1	GH16_4(262-592)	N	GH16_4	N	GH	2
maker-scf7180000000770-augustus-gene-3.14-mRNA-1	GH16_4(479-813)	N	GH16_4	N	GH	2
maker-scf7180000000789-augustus-gene-2.66-mRNA-1	GH17(212-483)	GH17	N	N	GH	2
maker-scf7180000000911-augustus-gene-1.31-mRNA-1	GH18(152-390)	N	N	N	GH	1	OK GH18/ OSD06759.1	0.83	57.82%
maker-scf7180000000754-augustus-gene-71.8-mRNA-1	GH18(154-575)	GH18+CBM5+CBM55	N	Y(1-18)	GH	2
maker-scf7180000000754-augustus-gene-76.105-mRNA-1	GH18(160-614)	GH18+CBM2+CBM5+CBM55	N	Y(1-70)	GH	2
augustus_masked-scf7180000000754-processed-gene-6.20-mRNA-1	GH18(338-621)	GH18+CBM1	CBM5+GH18	N	GH	3
augustus_masked-scf7180000000911-processed-gene-5.101-mRNA-1	GH18(364-706)	GH18	GH18	N	GH	3
maker-scf7180000000766-augustus-gene-26.19-mRNA-1	GH18(43-412)	N	GH18	Y(1-19)	GH	2
snap_masked-scf7180000000806-processed-gene-3.51-mRNA-1	GH18(56-297)	N	GH18	Y(1-26)	GH	2
maker-scf7180000000841-snap-gene-7.68-mRNA-1	GH18(60-289)+GH18(322-515)	N	N	Y(1-25)	GH	1	OK GH18/XP_008040222.1	1	90.13%
augustus_masked-scf7180000000754-processed-gene-54.65-mRNA-1	GH18(60-295)	N	N	N	GH	1	OK GH18/OSD06676.1	1	80.88%
maker-scf7180000000783-snap-gene-1.6-mRNA-1	GH18(61-408)+GH18(546-897)	GH18+CBM16	CBM5+GH18	Y(1-20)	GH	3
maker-scf7180000000789-snap-gene-3.172-mRNA-1	GH18(63-302)	GH18+CBM1+CBM19	CBM5+GH18	Y(1-23)	GH	3
maker-scf7180000000899-snap-gene-4.57-mRNA-1	GH18(65-465)	N	GH18	Y(1-19)	GH	2
maker-scf7180000000754-augustus-gene-64.93-mRNA-1	GH18(68-274)	N	GH18	Y(1-26)	GH	2
maker-scf7180000000806-augustus-gene-3.99-mRNA-1	GH18(68-284)	N	GH18	Y(1-26)	GH	2
maker-scf7180000000789-augustus-gene-3.138-mRNA-1	GH18(78-338)	GH18+CBM1+CBM19	GH18	N	GH	3
maker-scf7180000000806-exonerate_protein2genome-gene-4.8-mRNA-1	GH18(87-294)	N	GH18	N	GH	2
maker-scf7180000000754-snap-gene-91.61-mRNA-1	GH2(1440-2128)	GH2	GH2	Y(1-20)	GH	3
maker-scf7180000000756-augustus-gene-44.92-mRNA-1	GH2(17-828)	N	GH2	Y(1-16)	GH	2
maker-scf7180000000756-augustus-gene-45.153-mRNA-1	GH2(18-872)	N	GH2	Y(1-16)	GH	2
maker-scf7180000000902-augustus-gene-1.111-mRNA-1	GH2(20-854)	GH2	GH2	Y(1-18)	GH	3
maker-scf7180000000879-augustus-gene-1.15-mRNA-1	GH2(3-692)	GH2	GH2	N	GH	3
maker-scf7180000000754-snap-gene-73.28-mRNA-1	GH2(4-662)	GH2	GH2	N	GH	3
maker-scf7180000000766-exonerate_protein2genome-gene-27.9-mRNA-1	GH2(43-800)	GH2	GH2	N	GH	3
maker-scf7180000000831-snap-gene-4.60-mRNA-1	GH20(169-507)+GH20(725-1012)	GH20	GH20	Y(1-20)	GH	3
augustus_masked-scf7180000000902-processed-gene-0.39-mRNA-1	GH20(170-506)	GH20	GH20	N	GH	3
maker-scf7180000001066-exonerate_protein2genome-gene-0.33-mRNA-1	GH20(172-509)	GH20	GH20	N	GH	3
augustus_masked-scf7180000000754-processed-gene-18.46-mRNA-1	GH20(178-530)	GH20	GH20	N	GH	3
maker-scf7180000001066-snap-gene-3.50-mRNA-1	GH25(33-229)	GH25	N	Y(1-29)	GH	2
maker-scf7180000000754-augustus-gene-8.55-mRNA-1	GH27(111-369)	GH27+CBM13+CBM35+CBM51	GH27	Y(1-18)	GH	3
maker-scf7180000001066-augustus-gene-2.39-mRNA-1	GH27(157-356)	N	GH27	N	GH	2
maker-scf7180000000770-augustus-gene-1.30-mRNA-1	GH28(39-353)	GH28	GH28	Y(1-23)	GH	3
maker-scf7180000000942-exonerate_protein2genome-gene-2.71-mRNA-1	GH28(40-353)	GH28	GH28	N	GH	3
genemark-scf7180000000756-processed-gene-35.4-mRNA-1	GH28(45-385)	GH28	N	Y(1-26)	GH	2
maker-scf7180000000780-snap-gene-0.107-mRNA-1	GH28(47-328)	N	GH28	Y(1-54)	GH	2
genemark-scf7180000000756-processed-gene-6.32-mRNA-1	GH28(48-390)	GH28	N	Y(1-27)	GH	2
maker-scf7180000000784-exonerate_protein2genome-gene-0.113-mRNA-1	GH28(55-415)	N	N	N	GH	1	OK GH28/ OSC97255.1	1	77.62%
maker-scf7180000000766-exonerate_protein2genome-gene-32.54-mRNA-1	GH28(56-415)	N	N	N	GH	1	OK GH28/ OSC97255.1	1	77.16%
maker-scf7180000000910-augustus-gene-0.17-mRNA-1	GH28(61-368)	GH28	GH28	Y(1-19)	GH	3
maker-scf7180000000841-augustus-gene-1.57-mRNA-1	GH28(61-385)	GH28	GH28	Y(1-19)	GH	3
augustus_masked-scf7180000000766-processed-gene-28.116-mRNA-1	GH28(65-373)	GH28	GH28	N	GH	3
augustus_masked-scf7180000000942-processed-gene-3.78-mRNA-1	GH28(89-296)	N	N	N	GH	1	OK GH28/ OSD00485.1	0.97	66.81%
maker-scf7180000000858-snap-gene-0.15-mRNA-1	GH3(101-302)	GH3+CBM1	GH3	N	GH	3
snap_masked-scf7180000000858-processed-gene-0.62-mRNA-1	GH3(111-218)	CBM1	N	N	GH	2
maker-scf7180000000754-augustus-gene-96.134-mRNA-1	GH3(137-362)	GH3	GH3	Y(1-23)	GH	3
maker-scf7180000000754-augustus-gene-10.37-mRNA-1	GH3(157-346)	GH3+CBM1	CBM1+GH3	Y(1-25)	GH	3
genemark-scf7180000000766-processed-gene-10.2-mRNA-1	GH3(36-250)	GH3	GH3	N	GH	3
maker-scf7180000000917-augustus-gene-1.99-mRNA-1	GH3(37-251)	GH3	GH3	N	GH	3
maker-scf7180000000766-augustus-gene-4.48-mRNA-1	GH3(71-298)	GH3	N	N	GH	2
maker-scf7180000000754-exonerate_protein2genome-gene-9.50-mRNA-1	GH3(726-926)	GH3+CBM1	CBM1+GH3	N	GH	3
maker-scf7180000000754-augustus-gene-27.87-mRNA-1	GH3(90-340)	GH3	GH3	Y(1-41)	GH	3
maker-scf7180000000858-snap-gene-0.9-mRNA-1	GH3(99-299)+GH3(1000-1201)	GH3+CBM1	GH3	N	GH	3
maker-scf7180000000775-snap-gene-0.11-mRNA-1	GH30_3(56-514)+GH30_3(552-905)	N	GH30_3	Y(1-21)	GH	2
maker-scf7180000000754-augustus-gene-31.18-mRNA-1	GH30_3(90-542)	N	GH30_3	N	GH	2
maker-scf7180000000942-augustus-gene-4.36-mRNA-1	GH30_4(26-450)	GH30	GH30	Y(1-34)	GH	3
maker-scf7180000000756-augustus-gene-31.16-mRNA-1	GH31(256-775)	GH31	GH31	Y(1-25)	GH	3
augustus_masked-scf7180000000809-processed-gene-15.43-mRNA-1	GH31(266-699)	GH31	GH31	N	GH	3
maker-scf7180000000841-snap-gene-1.82-mRNA-1	GH31(296-792)	GH31	GH31	Y(1-19)	GH	3
maker-scf7180000000902-snap-gene-1.36-mRNA-1	GH31(298-841)	GH31	GH31	N	GH	3
maker-scf7180000000806-exonerate_protein2genome-gene-11.3-mRNA-1	GH31(300-843)	GH31	GH31	N	GH	3
maker-scf7180000000756-augustus-gene-7.32-mRNA-1	GH31(354-809)	GH31	GH31	Y(1-22)	GH	3
maker-scf7180000000806-augustus-gene-2.5-mRNA-1	GH32(42-338)	GH32	GH32	N	GH	3
augustus_masked-scf7180000000806-processed-gene-1.32-mRNA-1	GH32(46-341)	GH32+CBM38	GH32	N	GH	3
snap_masked-scf7180000000806-processed-gene-1.100-mRNA-1	GH32(48-350)	GH32+CBM38	GH32	N	GH	3
genemark-scf7180000000879-processed-gene-1.33-mRNA-1	GH35(122-444)	GH35	GH35	N	GH	3
maker-scf7180000000879-augustus-gene-1.45-mRNA-1	GH35(48-366)	GH35	GH35	Y(1-29)	GH	3
maker-scf7180000000766-snap-gene-20.40-mRNA-1	GH37(148-715)	GH37	GH37	N	GH	3
maker-scf7180000000831-exonerate_protein2genome-gene-4.128-mRNA-1	GH37(85-547)	GH37	GH37	N	GH	3
maker-scf7180000000760-augustus-gene-2.182-mRNA-1	GH38(774-1032)	GH38	GH38	N	GH	3
maker-scf7180000000809-exonerate_protein2genome-gene-12.54-mRNA-1	GH43_24(44-277)	GH43+CBM35	CBM35+GH43_24	N	GH	3
maker-scf7180000000754-snap-gene-40.3-mRNA-1	GH43_6(36-320)+GH43_6(346-623)	GH43	N	N	GH	2
maker-scf7180000000840-augustus-gene-1.14-mRNA-1	GH45(25-229)	N	N	Y(1-18)	GH	1	OK GH45/ OSC96996.1	1	84.19%
maker-scf7180000000754-augustus-gene-84.78-mRNA-1	GH47(37-473)	GH47	GH47	N	GH	3
augustus_masked-scf7180000001066-processed-gene-6.156-mRNA-1	GH47(49-499)	GH47	GH47	N	GH	3
maker-scf7180000000771-augustus-gene-3.17-mRNA-1	GH47(74-595)	GH47	GH47	N	GH	3
maker-scf7180000000754-exonerate_protein2genome-gene-56.131-mRNA-1	GH47(84-565)	GH47	GH47	N	GH	3
maker-scf7180000000902-exonerate_protein2genome-gene-0.80-mRNA-1	GH47(99-570)	GH47	GH47	N	GH	3
augustus_masked-scf7180000000756-processed-gene-42.58-mRNA-1	GH5_12(29-576)	GH5	GH5_12	N	GH	3
augustus_masked-scf7180000000756-processed-gene-14.13-mRNA-1	GH5_12(62-577)	GH5	GH5_12	N	GH	3
maker-scf7180000000756-augustus-gene-17.61-mRNA-1	GH5_12(62-577)	GH5	GH5_12	N	GH	3
maker-scf7180000000772-augustus-gene-8.52-mRNA-1	GH5_15(74-252)	N	N	Y(1-21)	GH	1	OK GH5/ XP_008038499.1	1	92.75%
maker-scf7180000000756-augustus-gene-22.36-mRNA-1	GH5_22(47-340)	GH5	GH5_22	N	GH	3
maker-scf7180000000756-exonerate_protein2genome-gene-22.72-mRNA-1	GH5_22(48-342)	GH5	GH5_22	N	GH	3
maker-scf7180000000754-augustus-gene-3.27-mRNA-1	GH5_31(42-328)	N	GH5_31	Y(1-20)	GH	2
genemark-scf7180000000754-processed-gene-19.0-mRNA-1	GH5_5(76-358)	GH5+CBM1	CBM1+GH5_5	Y(1-21)	GH	3
maker-scf7180000000766-augustus-gene-14.82-mRNA-1	GH5_5(81-362)	GH5+CBM1	CBM1+GH5_5	Y(1-22)	GH	3
maker-scf7180000000899-exonerate_protein2genome-gene-1.59-mRNA-1	GH5_5(91-385)	GH5+CBM1	CBM1+GH5_5	N	GH	3
maker-scf7180000000809-augustus-gene-5.42-mRNA-1	GH5_50(157-438)	N	GH5_50	Y(1-33)	GH	2
maker-scf7180000000811-augustus-gene-1.61-mRNA-1	GH5_50(98-395)	GH5	GH5_50	N	GH	3
maker-scf7180000000754-snap-gene-22.51-mRNA-1	GH5_7(60-366)	N	GH5_7	Y(1-26)	GH	2
maker-scf7180000000843-exonerate_protein2genome-gene-2.170-mRNA-1	GH5_7(703-981)	GH5+CBM1	CBM1+GH5_7	N	GH	3
maker-scf7180000000766-augustus-gene-23.76-mRNA-1	GH5_9(138-446)	GH5	GH5_9	N	GH	3
maker-scf7180000000857-exonerate_protein2genome-gene-5.128-mRNA-1	GH5_9(250-571)	GH5	GH5_9	N	GH	3
augustus_masked-scf7180000000756-processed-gene-8.92-mRNA-1	GH5_9(264-589)	GH5	GH5_9	N	GH	3
maker-scf7180000000754-augustus-gene-89.62-mRNA-1	GH5_9(299-592)	GH5	GH5_9	N	GH	3
maker-scf7180000000809-augustus-gene-5.38-mRNA-1	GH5_9(313-622)	GH5	GH5_9	N	GH	3
maker-scf7180000000754-augustus-gene-16.30-mRNA-1	GH5_9(319-628)	GH5	GH5_9	N	GH	3
maker-scf7180000000754-augustus-gene-29.6-mRNA-1	GH5_9(88-394)	GH5	GH5_9	Y(1-25)	GH	3
maker-scf7180000000756-exonerate_protein2genome-gene-37.58-mRNA-1	GH51(19-539)	GH51	GH51	N	GH	3
maker-scf7180000000783-augustus-gene-6.61-mRNA-1	GH51(197-680)	GH51	GH51	Y(1-21)	GH	3
maker-scf7180000000756-exonerate_protein2genome-gene-37.78-mRNA-1	GH51(24-543)	GH51	GH51	N	GH	3
genemark-scf7180000000977-processed-gene-4.5-mRNA-1	GH53(23-341)	GH53	GH53	Y(1-20)	GH	3
maker-scf7180000000843-augustus-gene-1.92-mRNA-1	GH55(39-775)	GH0+GH55	GH55	Y(1-42)	GH	3
genemark-scf7180000000809-processed-gene-5.4-mRNA-1	GH55(82-823)	GH0+GH55	GH55	N	GH	3
maker-scf7180000000809-augustus-gene-2.107-mRNA-1	GH6(119-415)	GH6+CBM1	CBM1+GH6	Y(1-23)	GH	3
maker-scf7180000000766-augustus-gene-30.78-mRNA-1	GH63(583-1034)	GH0	GH0	N	GH	3
maker-scf7180000000809-augustus-gene-16.72-mRNA-1	GH63(586-821)	GH63	GH63	N	GH	3
augustus_masked-scf7180000000778-processed-gene-7.113-mRNA-1	GH7(113-549)	GH7+CBM1	GH7	N	GH	3
maker-scf7180000000754-augustus-gene-17.4-mRNA-1	GH7(20-456)	GH7+CBM1	GH7	Y(1-27)	GH	3
maker-scf7180000000955-augustus-gene-2.6-mRNA-1	GH7(20-456)	GH7+CBM1	GH7	N	GH	3
snap_masked-scf7180000000754-processed-gene-28.81-mRNA-1	GH7(20-465)	GH7+CBM1	GH7	N	GH	3
snap_masked-scf7180000000778-processed-gene-8.37-mRNA-1	GH7(20-468)	GH7+CBM1	GH7	Y(1-27)	GH	3
maker-scf7180000000770-augustus-gene-5.51-mRNA-1	GH71(140-545)	GH71+CBM24	GH71	N	GH	3
maker-scf7180000000756-snap-gene-6.62-mRNA-1	GH71(16-327)	GH71+CBM24	GH71	N	GH	3
snap_masked-scf7180000000766-processed-gene-16.10-mRNA-1	GH71(2-359)	N	N	N	GH	1	OK GH71/TFK94672.1	0.96	77.48%
maker-scf7180000000766-snap-gene-16.71-mRNA-1	GH71(29-423)	N	GH71	Y(1-25)	GH	2
augustus_masked-scf7180000000754-processed-gene-33.20-mRNA-1	GH71(36-452)	GH71	GH71	N	GH	3
maker-scf7180000000754-snap-gene-34.78-mRNA-1	GH71(40-468)+GH71(507-932)	GH71	GH71	Y(1-20)	GH	3
maker-scf7180000001037-snap-gene-0.0-mRNA-1	GH72(24-344)	GH72+CBM43	CBM43+GH72	Y(1-20)	GH	3
maker-scf7180000000754-exonerate_protein2genome-gene-5.35-mRNA-1	GH72(276-592)	GH72+CBM43	CBM43+GH72	N	GH	3
augustus_masked-scf7180000000772-processed-gene-7.15-mRNA-1	GH72(62-338)	GH72+CBM43	CBM43+GH72	N	GH	3
maker-scf7180000000754-augustus-gene-11.25-mRNA-1	GH74(79-190)	GH74+CBM1+CBM2	CBM1+GH74	Y(1-22)	GH	3
maker-scf7180000000754-exonerate_protein2genome-gene-7.36-mRNA-1	GH78(224-617)	GH78	GH78	N	GH	3
maker-scf7180000000835-augustus-gene-0.11-mRNA-1	GH78(69-627)	GH78	GH78	Y(1-20)	GH	3
maker-scf7180000000858-augustus-gene-3.105-mRNA-1	GH78(69-627)	GH78	GH78	Y(1-20)	GH	3
augustus_masked-scf7180000000841-processed-gene-6.52-mRNA-1	GH79(102-496)	N	GH79	N	GH	2
maker-scf7180000000841-snap-gene-6.29-mRNA-1	GH79(113-485)	N	N	Y(1-20)	GH	1	OK GH79/XP_008040066.1	0.98	85.90%
maker-scf7180000000841-augustus-gene-6.44-mRNA-1	GH79(147-509)	N	GH79	Y(1-20)	GH	2
maker-scf7180000000857-augustus-gene-5.5-mRNA-1	GH79(37-410)	GH79	GH79	Y(1-21)	GH	3
maker-scf7180000000775-augustus-gene-2.57-mRNA-1	GH79(45-498)	N	N	Y(1-34)	GH	1	OK GH79/XP_008035963.1	1	78.32%
maker-scf7180000000754-augustus-gene-73.28-mRNA-1	GH79(48-386)	N	N	Y(1-43)	GH	1	OK GH79/XP_008034795.1	0.93	89.21%
maker-scf7180000000754-augustus-gene-95.60-mRNA-1	GH79(54-533)	N	N	Y(1-49)	GH	1	OK GH79/ XP_008035963.1	0.97	86.65%
maker-scf7180000000757-snap-gene-1.100-mRNA-1	GH79(648-942)	N	N	Y(1-19)	GH	1	OK GH79/OJT10820.1	0.49	86.80%
maker-scf7180000000841-exonerate_protein2genome-gene-6.1-mRNA-1	GH79(96-482)	GH79	GH79	N	GH	3
maker-scf7180000000754-snap-gene-92.40-mRNA-1	GH85(913-1239)	N	GH85	N	GH	2
maker-scf7180000000773-augustus-gene-3.20-mRNA-1	GH88(71-393)	GH88	GH88	Y(1-22)	GH	3
augustus_masked-scf7180000000809-processed-gene-5.83-mRNA-1	GH89(62-720)	GH89	GH89	N	GH	3
augustus_masked-scf7180000000754-processed-gene-72.96-mRNA-1	GH9(48-516)	GH9	GH9	N	GH	3
maker-scf7180000000756-exonerate_protein2genome-gene-19.68-mRNA-1	GH92(284-800)	GH92	GH92	N	GH	3
maker-scf7180000000756-exonerate_protein2genome-gene-12.86-mRNA-1	GH92(285-802)	GH92	GH92	N	GH	3
maker-scf7180000000756-snap-gene-19.34-mRNA-1	GH92(285-819)	GH92	GH92	Y(1-39)	GH	3
maker-scf7180000000884-augustus-gene-4.125-mRNA-1	GH92(298-834)	GH92	GH92	Y(1-36)	GH	3
maker-scf7180000000756-augustus-gene-12.70-mRNA-1	GH92(303-819)	GH92	GH92	Y(1-26)	GH	3
maker-scf7180000000754-augustus-gene-96.107-mRNA-1	GH92(489-814)	GH92	GH92	N	GH	3
maker-scf7180000000770-snap-gene-3.36-mRNA-1	GH95(30-798)	N	GH95	Y(1-20)	GH	2
maker-scf7180000000884-augustus-gene-4.104-mRNA-1	GT1(143-482)	N	GT1	N	GT	2
maker-scf7180000000911-snap-gene-0.96-mRNA-1	GT1(144-460)+GT1(994-1182)	GT1	GT1	N	GT	3
maker-scf7180000000903-snap-gene-0.153-mRNA-1	GT1(18-213)+GT1(268-732)+GT1(940-1191)	N	N	N	GT	1	OK GT1/XP_008045045.1	0.99	69.90%
maker-scf7180000000857-augustus-gene-1.99-mRNA-1	GT1(199-451)	N	GT1	N	GT	2
genemark-scf7180000000843-processed-gene-2.54-mRNA-1	GT1(273-489)	N	GT1	N	GT	2
maker-scf7180000000903-snap-gene-0.152-mRNA-1	GT1(284-494)	N	N	N	GT	1	OK GT1/ OSD03063.1	0.97	50.09%
maker-scf7180000000857-augustus-gene-2.7-mRNA-1	GT1(297-513)	N	GT1	N	GT	2
maker-scf7180000000857-snap-gene-3.82-mRNA-1	GT1(302-500)	N	GT1	N	GT	2
augustus_masked-scf7180000000903-processed-gene-0.52-mRNA-1	GT1(308-496)	N	N	N	GT	1	OK GT1/XP_008043453.1	0.94	69.92%
maker-scf7180000000857-snap-gene-4.105-mRNA-1	GT1(590-780)	N	GT1	N	GT	2
maker-scf7180000000857-snap-gene-4.103-mRNA-1	GT1(624-962)	N	GT1	N	GT	2
maker-scf7180000000754-exonerate_protein2genome-gene-5.46-mRNA-1	GT1(964-1384)	GT1	GT1	N	GT	3
genemark-scf7180000000809-processed-gene-7.4-mRNA-1	GT15(68-338)	GT15	GT15	N	GT	3
maker-scf7180000001010-exonerate_protein2genome-gene-0.33-mRNA-1	GT15(68-338)	GT15	GT15	N	GT	3
maker-scf7180000000764-snap-gene-3.71-mRNA-1	GT15(77-347)	GT15	GT15	N	GT	3
maker-scf7180000000754-augustus-gene-51.66-mRNA-1	GT15(86-356)	GT15	GT15	N	GT	3
maker-scf7180000000764-augustus-gene-2.106-mRNA-1	GT15(91-371)	GT15	GT15	N	GT	3
maker-scf7180000000766-exonerate_protein2genome-gene-21.0-mRNA-1	GT17(65-350)	GT17	N	N	GT	2
maker-scf7180000000754-augustus-gene-73.10-mRNA-1	GT2_Chitin_synth_1(202-373)	GT2	GT2	N	GT	3
maker-scf7180000000754-augustus-gene-28.4-mRNA-1	GT2_Chitin_synth_1(209-368)	GT2	GT2	N	GT	3
maker-scf7180000000879-augustus-gene-1.51-mRNA-1	GT2_Chitin_synth_1(291-453)+GT2_Chitin_synth_2(431-636)	GT2	GT2	N	GT	3
maker-scf7180000000911-augustus-gene-1.35-mRNA-1	GT2_Chitin_synth_1(431-594)+GT2_Chitin_synth_2(573-790)	GT2	GT2	N	GT	3
maker-scf7180000000754-augustus-gene-71.5-mRNA-1	GT2_Chitin_synth_2(1234-1740)	GT2	GT2	N	GT	3
snap_masked-scf7180000000942-processed-gene-4.167-mRNA-1	GT2_Chitin_synth_2(1300-1785)	GT2	GT2	N	GT	3
maker-scf7180000000857-augustus-gene-4.11-mRNA-1	GT2_Chitin_synth_2(438-944)	GT2	GT2	N	GT	3
maker-scf7180000000902-augustus-gene-1.95-mRNA-1	GT2_Chitin_synth_2(666-1183)	GT2	GT2	N	GT	3
maker-scf7180000000843-augustus-gene-0.13-mRNA-1	GT2_Glyco_tranf_2_3(52-284)	N	GT2	N	GT	2
maker-scf7180000000840-augustus-gene-3.5-mRNA-1	GT2_Glyco_trans_2_3(486-700)	GT0	GT0	N	GT	3
maker-scf7180000000840-augustus-gene-3.20-mRNA-1	GT2_Glyco_trans_2_3(488-701)	GT0	GT0	N	GT	3
maker-scf7180000000770-augustus-gene-3.28-mRNA-1	GT2_Glyco_trans_2_3(595-803)	GT0	GT0	N	GT	3
maker-scf7180000000754-augustus-gene-48.95-mRNA-1	GT2_Glycos_transf_2(66-249)	N	GT2	N	GT	2
maker-scf7180000000783-augustus-gene-4.36-mRNA-1	GT2_Glycos_transf_2(7-174)	GT2	GT2	N	GT	3
maker-scf7180000000811-augustus-gene-2.80-mRNA-1	GT20(109-590)	GT20	GT20	N	GT	3
maker-scf7180000000766-augustus-gene-2.18-mRNA-1	GT20(178-638)	GT20	GT20	Y(1-24)	GT	3
maker-scf7180000000778-augustus-gene-7.3-mRNA-1	GT20(209-515)	GT20+CBM20	GT20	N	GT	3
maker-scf7180000000778-augustus-gene-8.25-mRNA-1	GT20(209-515)	GT20+CBM20	GT20	N	GT	3
maker-scf7180000000754-exonerate_protein2genome-gene-18.71-mRNA-1	GT21(56-318)	GT21	GT21	N	GT	3
maker-scf7180000000903-augustus-gene-0.146-mRNA-1	GT22(10-433)	N	N	N	GT	1	OK GT22/ OSD00990.1	1	65.63%
maker-scf7180000000754-augustus-gene-24.82-mRNA-1	GT22(58-543)	GT22	GT22	N	GT	3
maker-scf7180000000868-augustus-gene-0.25-mRNA-1	GT22(58-543)	GT22	GT22	N	GT	3
maker-scf7180000000809-snap-gene-2.81-mRNA-1	GT22(725-1107)	GT22	GT22	N	GT	3
maker-scf7180000000789-augustus-gene-3.143-mRNA-1	GT22(8-399)	GT22	GT22	N	GT	3
maker-scf7180000000769-augustus-gene-0.26-mRNA-1	GT24(1230-1477)	GT24	GT24	N	GT	3
maker-scf7180000000766-augustus-gene-5.12-mRNA-1	GT3(358-860)	GT3	GT3	N	GT	3
maker-scf7180000000754-augustus-gene-76.94-mRNA-1	GT32(76-156)	GT32	GT32	Y(1-41)	GT	3
augustus_masked-scf7180000000806-processed-gene-7.28-mRNA-1	GT33(44-525)	GT33	GT33	N	GT	3
augustus_masked-scf7180000000766-processed-gene-0.38-mRNA-1	GT35(151-856)	GT35	GT35	N	GT	3
maker-scf7180000000754-augustus-gene-59.85-mRNA-1	GT39(500-738)	GT39	GT39	N	GT	3
maker-scf7180000000806-augustus-gene-3.101-mRNA-1	GT39(64-305)	GT39	GT39	N	GT	3
maker-scf7180000000754-augustus-gene-89.83-mRNA-1	GT39(71-310)	GT39	GT39	N	GT	3
maker-scf7180000000899-augustus-gene-2.91-mRNA-1	GT4(205-336)	N	GT4	N	GT	2
augustus_masked-scf7180000000773-processed-gene-0.22-mRNA-1	GT4(224-414)	GT4	GT4	N	GT	3
maker-scf7180000000879-augustus-gene-0.45-mRNA-1	GT4(306-468)	GT4	GT4	N	GT	3
maker-scf7180000000773-augustus-gene-4.190-mRNA-1	GT4(512-679)	N	GT4	N	GT	2
augustus_masked-scf7180000000809-processed-gene-10.54-mRNA-1	GT48(736-1509)	GT48	GT48	N	GT	3
augustus_masked-scf7180000000756-processed-gene-20.24-mRNA-1	GT48(814-1584)	GT48	GT48	N	GT	3
maker-scf7180000000756-augustus-gene-11.37-mRNA-1	GT48(814-1584)	GT48	GT48	Y(1-31)	GT	3
maker-scf7180000000754-snap-gene-3.113-mRNA-1	GT49(180-393)	GT49	N	N	GT	2
maker-scf7180000000809-snap-gene-3.74-mRNA-1	GT50(338-608)	GT50	N	N	GT	2
maker-scf7180000000754-snap-gene-33.30-mRNA-1	GT57(16-507)	GT57	GT57	N	GT	3
maker-scf7180000000977-snap-gene-7.119-mRNA-1	GT57(232-723)	GT57	GT57	N	GT	3
augustus_masked-scf7180000000809-processed-gene-6.1-mRNA-1	GT58(921-1279)	GT58	GT58	N	GT	3
maker-scf7180000000754-exonerate_protein2genome-gene-4.26-mRNA-1	GT59(28-420)	GT59	GT59	N	GT	3
augustus_masked-scf7180000000772-processed-gene-9.120-mRNA-1	GT66(25-710)	GT66	GT66	N	GT	3
augustus_masked-scf7180000000942-processed-gene-3.70-mRNA-1	GT69(142-380)	GT69	GT69	N	GT	3
maker-scf7180000000766-augustus-gene-6.63-mRNA-1	GT69(162-391)	N	N	Y(1-42)	GT	1	OK GT69/XP_027616630.1	1	75.79%
snap_masked-scf7180000000898-processed-gene-0.48-mRNA-1	GT69(206-468)	N	N	N	GT	1	OK GT69/ OSD02214.1	1	67.21%
maker-scf7180000000766-augustus-gene-8.80-mRNA-1	GT76(35-444)	GT76	N	N	GT	2
augustus_masked-scf7180000000977-processed-gene-3.101-mRNA-1	GT8(1-211)	N	N	N	GT	1	OK GT8/TFK94223.1	0.96	76.95%
augustus_masked-scf7180000000754-processed-gene-9.111-mRNA-1	GT8(11-224)+GT8(292-552)	GT8	N	N	GT	2
maker-scf7180000000754-augustus-gene-58.56-mRNA-1	GT8(141-353)	N	N	Y(1-26)	GT	1	OK GT8/OSD08427.1	0.88	66.67%
augustus_masked-scf7180000000754-processed-gene-88.6-mRNA-1	GT8(230-463)	N	N	N	GT	1	OK GT8/ OSD01743.1	0.99	74.49%
maker-scf7180000000754-augustus-gene-17.6-mRNA-1	GT8(7-228)	GT8	GT8	N	GT	3
maker-scf7180000000754-augustus-gene-68.74-mRNA-1	GT8(87-305)	N	N	N	GT	1	OK GT8/TFK87575.1	0.99	74.17%
maker-scf7180000000942-augustus-gene-4.21-mRNA-1	GT90(307-616)	GT90	GT90	N	GT	3
maker-scf7180000000781-snap-gene-0.78-mRNA-1	N	CE1+CBM1+CBM2	CBM1+CE1	Y(1-29)	CE	2
maker-scf7180000000857-augustus-gene-6.39-mRNA-1	N	CE1+CBM1+CBM2	CBM1+CE1	Y(1-22)	CE	2
augustus_masked-scf7180000000756-processed-gene-45.63-mRNA-1	N	AA3	N	N	AA	1	OK AA3/ AVP27637.1	1	98.02%
maker-scf7180000000911-exonerate_protein2genome-gene-2.53-mRNA-1	N	GT1	N	N	GT	1	OK GT1/TFK90584.1	0.92	70.45%
augustus_masked-scf7180000000754-processed-gene-14.41-mRNA-1	N	GT31	GT31	N	GT	2
maker-scf7180000000754-augustus-gene-13.88-mRNA-1	N	GT41	GT41	N	GT	2
maker-scf7180000000829-snap-gene-3.116-mRNA-1	N	CBM1	N	Y(1-22)	CBM	1	OK CBM1/ CDO78054.1	1	67.13%
maker-scf7180000000809-augustus-gene-2.137-mRNA-1	N	CBM1	N	Y(1-20)	CBM	1	OK CBM1/ OSD08571.1	1	76.56%
maker-scf7180000000811-augustus-gene-1.77-mRNA-1	N	N	AA5	N	AA	1	OK AA5/GALACTOSE/OSD05064.1	1	81.05%
maker-scf7180000000857-augustus-gene-2.8-mRNA-1	N	N	GH17	Y(1-23)	GH	1	OK GH17/OSD03933.1	0.94	81.38%
maker-scf7180000000843-snap-gene-1.60-mRNA-1	N	N	GH27	N	GH	1	OK GH27/ TFK89075.1	0.95	62.82%
maker-scf7180000000968-augustus-gene-0.69-mRNA-1	PL14_4(181-398)	PL14	N	Y(1-21)	PL	2
maker-scf7180000000756-augustus-gene-9.20-mRNA-1	PL14_4(67-290)	N	N	N	PL	1	OK PL14/ OSC98808.1	0.98	74.84
maker-scf7180000000756-exonerate_protein2genome-gene-30.34-mRNA-1	PL14_4(76-287)	N	N	N	PL	1	OK PL14/XP_008036376.1	1	57.28%
maker-scf7180000000968-snap-gene-0.67-mRNA-1	PL14_4(87-303)+PL14_4(386-620)	PL14	N	Y(1-23)	PL	2
maker-scf7180000000968-augustus-gene-0.79-mRNA-1	PL14_4(87-305)	N	N	Y(1-23)	PL	1	OK PL14/CDO71910.1	1	70.61%
maker-scf7180000000857-augustus-gene-3.80-mRNA-1	PL14_5(95-305)	PL14	N	Y(1-21)	PL	2
maker-scf7180000000773-augustus-gene-1.59-mRNA-1	PL14(213-385)	PL14	N	Y(1-24)	PL	2
maker-scf7180000000754-snap-gene-18.6-mRNA-1	PL35(503-686)	PL35	PL35	N	PL	3
maker-scf7180000000754-augustus-gene-18.114-mRNA-1	PL35(526-711)	PL35	PL35	N	PL	3
genemark-scf7180000000772-processed-gene-1.3-mRNA-1	PL35(761-944)	PL35	PL35	N	PL	3
maker-scf7180000000754-augustus-gene-10.43-mRNA-1	PL38(266-516)	N	N	Y(1-26)	PL	1	OK PL8(38)/XP_008032000.1	0.98	76.65%
maker-scf7180000000942-augustus-gene-2.73-mRNA-1	PL38(68-360)	N	N	Y(1-24)	PL	1	PL8(38)/OSD00512.1	0.94	76.35%
genemark-scf7180000000754-processed-gene-12.17-mRNA-1	PL4_3(20-622)	PL4	PL4_3	Y(1-20)	PL	3
maker-scf7180000000754-snap-gene-12.53-mRNA-1	PL8(391-633)+PL8_4(1233-1453)	N	PL8_4	Y(1-19)	PL	2

## Sheet: CBM_domain
CBM DOMAIND
Gene ID	HMMER	Hotpep	DIAMOND	Signalp	Classificação	#ofTools	BLAST/ACCESSION	QUERY COVER	PER. IDENT
maker-scf7180000000811-augustus-gene-3.141-mRNA-1	AA9(6-228)	AA9+CBM1	AA9+CBM1	Y(1-20)	AA	3
maker-scf7180000000775-augustus-gene-3.49-mRNA-1	AA9(8-228)	AA9+CBM1	AA9+CBM1	Y(1-20)	AA	3
maker-scf7180000000754-augustus-gene-96.46-mRNA-1	AA9(93-253)	AA9+CBM1	N	Y(1-20)	AA	2
maker-scf7180000000773-exonerate_protein2genome-gene-0.17-mRNA-1	CBM21(326-428)	CBM21	N	N	CBM	2
maker-scf7180000000857-augustus-gene-9.16-mRNA-1	CE15(112-441)	CE15+CBM1	CBM1+CE15	Y(1-24)	CE	3
maker-scf7180000000756-exonerate_protein2genome-gene-4.22-mRNA-1	CE16(93-345)	CE16+CBM1	N	N	CE	2
maker-scf7180000000754-augustus-gene-96.97-mRNA-1	GH10(109-416)	GH10+CBM1	CBM1+GH10	Y(1-21)	GH	3
snap_masked-scf7180000000756-processed-gene-2.76-mRNA-1	GH10(38-161)+GH10(162-313)	GH10+CBM1+CBM2	N	Y(1-24)	GH	2
snap_masked-scf7180000000857-processed-gene-12.29-mRNA-1	GH10(39-342)	GH10+CBM1+CBM2	CBM1+GH10	N	GH	3
augustus_masked-scf7180000000766-processed-gene-20.21-mRNA-1	GH10(83-395)	GH10+CBM1+CBM2	CBM1+GH10	N	GH	3
maker-scf7180000000766-augustus-gene-20.109-mRNA-1	GH10(89-399)	GH10+CBM1+CBM2	CBM1+GH10	Y(1-20)	GH	3
maker-scf7180000000760-exonerate_protein2genome-gene-2.102-mRNA-1	GH13_1(57-360)	CBM20	CBM20+GH13_1	N	GH	3
maker-scf7180000000760-exonerate_protein2genome-gene-2.103-mRNA-1	GH13_1(57-360)	CBM20	CBM20+GH13_1	N	GH	3
maker-scf7180000000809-augustus-gene-17.0-mRNA-1	GH13_1(58-372)	CBM20	GH13_1	Y(1-20)	GH	3
maker-scf7180000000783-augustus-gene-1.6-mRNA-1	GH13_32(72-339)+CBM20(508-595)	CBM20+CBM25	GH13_32	Y(1-24)	GH	3
snap_masked-scf7180000000771-processed-gene-3.60-mRNA-1	GH13_32(82-354)+CBM20(520-607)	CBM20+CBM25	GH13_32	Y(1-24)	GH	3
maker-scf7180000000977-augustus-gene-5.69-mRNA-1	GH13_8(231-524)	GH13+CBM48	CBM48+GH13_8	N	GH	3
maker-scf7180000000775-augustus-gene-4.59-mRNA-1	GH131(22-252)	GH131+CBM1	CBM1+GH131	N	GH	3
maker-scf7180000000902-snap-gene-2.13-mRNA-1	GH15(118-464)	GH15+CBM20	CBM20+GH15	Y(1-19)	GH	3
maker-scf7180000000754-augustus-gene-41.70-mRNA-1	GH15(57-469)+CBM20(509-595)	GH15+CBM20	CBM20+GH15	Y(1-23)	GH	3
maker-scf7180000000902-augustus-gene-2.88-mRNA-1	GH15(78-453)+CBM20(495-580)	GH15+CBM20	CBM20+GH15	Y(1-19)	GH	3
augustus_masked-scf7180000000840-processed-gene-3.65-mRNA-1	GH16_4(215-544)	CBM56	GH16_4	N	GH	3
maker-scf7180000000754-augustus-gene-71.8-mRNA-1	GH18(154-575)	GH18+CBM5+CBM55	N	Y(1-18)	GH	2
maker-scf7180000000754-augustus-gene-76.105-mRNA-1	GH18(160-614)	GH18+CBM2+CBM5+CBM55	N	Y(1-70)	GH	2
augustus_masked-scf7180000000754-processed-gene-6.20-mRNA-1	GH18(338-621)	GH18+CBM1	CBM5+GH18	N	GH	3
maker-scf7180000000783-snap-gene-1.6-mRNA-1	GH18(61-408)+GH18(546-897)	GH18+CBM16	CBM5+GH18	Y(1-20)	GH	3
maker-scf7180000000789-snap-gene-3.172-mRNA-1	GH18(63-302)	GH18+CBM1+CBM19	CBM5+GH18	Y(1-23)	GH	3
maker-scf7180000000789-augustus-gene-3.138-mRNA-1	GH18(78-338)	GH18+CBM1+CBM19	GH18	N	GH	3
maker-scf7180000000754-augustus-gene-8.55-mRNA-1	GH27(111-369)	GH27+CBM13+CBM35+CBM51	GH27	Y(1-18)	GH	3
maker-scf7180000000858-snap-gene-0.15-mRNA-1	GH3(101-302)	GH3+CBM1	GH3	N	GH	3
snap_masked-scf7180000000858-processed-gene-0.62-mRNA-1	GH3(111-218)	CBM1	N	N	GH	2
maker-scf7180000000754-augustus-gene-10.37-mRNA-1	GH3(157-346)	GH3+CBM1	CBM1+GH3	Y(1-25)	GH	3
maker-scf7180000000754-exonerate_protein2genome-gene-9.50-mRNA-1	GH3(726-926)	GH3+CBM1	CBM1+GH3	N	GH	3
maker-scf7180000000858-snap-gene-0.9-mRNA-1	GH3(99-299)+GH3(1000-1201)	GH3+CBM1	GH3	N	GH	3
augustus_masked-scf7180000000806-processed-gene-1.32-mRNA-1	GH32(46-341)	GH32+CBM38	GH32	N	GH	3
snap_masked-scf7180000000806-processed-gene-1.100-mRNA-1	GH32(48-350)	GH32+CBM38	GH32	N	GH	3
maker-scf7180000000809-exonerate_protein2genome-gene-12.54-mRNA-1	GH43_24(44-277)	GH43+CBM35	CBM35+GH43_24	N	GH	3
genemark-scf7180000000754-processed-gene-19.0-mRNA-1	GH5_5(76-358)	GH5+CBM1	CBM1+GH5_5	Y(1-21)	GH	3
maker-scf7180000000766-augustus-gene-14.82-mRNA-1	GH5_5(81-362)	GH5+CBM1	CBM1+GH5_5	Y(1-22)	GH	3
maker-scf7180000000899-exonerate_protein2genome-gene-1.59-mRNA-1	GH5_5(91-385)	GH5+CBM1	CBM1+GH5_5	N	GH	3
maker-scf7180000000843-exonerate_protein2genome-gene-2.170-mRNA-1	GH5_7(703-981)	GH5+CBM1	CBM1+GH5_7	N	GH	3
maker-scf7180000000809-augustus-gene-2.107-mRNA-1	GH6(119-415)	GH6+CBM1	CBM1+GH6	Y(1-23)	GH	3
augustus_masked-scf7180000000778-processed-gene-7.113-mRNA-1	GH7(113-549)	GH7+CBM1	GH7	N	GH	3
maker-scf7180000000754-augustus-gene-17.4-mRNA-1	GH7(20-456)	GH7+CBM1	GH7	Y(1-27)	GH	3
maker-scf7180000000955-augustus-gene-2.6-mRNA-1	GH7(20-456)	GH7+CBM1	GH7	N	GH	3
snap_masked-scf7180000000754-processed-gene-28.81-mRNA-1	GH7(20-465)	GH7+CBM1	GH7	N	GH	3
snap_masked-scf7180000000778-processed-gene-8.37-mRNA-1	GH7(20-468)	GH7+CBM1	GH7	Y(1-27)	GH	3
maker-scf7180000000770-augustus-gene-5.51-mRNA-1	GH71(140-545)	GH71+CBM24	GH71	N	GH	3
maker-scf7180000000756-snap-gene-6.62-mRNA-1	GH71(16-327)	GH71+CBM24	GH71	N	GH	3
maker-scf7180000001037-snap-gene-0.0-mRNA-1	GH72(24-344)	GH72+CBM43	CBM43+GH72	Y(1-20)	GH	3
maker-scf7180000000754-exonerate_protein2genome-gene-5.35-mRNA-1	GH72(276-592)	GH72+CBM43	CBM43+GH72	N	GH	3
augustus_masked-scf7180000000772-processed-gene-7.15-mRNA-1	GH72(62-338)	GH72+CBM43	CBM43+GH72	N	GH	3
maker-scf7180000000754-augustus-gene-11.25-mRNA-1	GH74(79-190)	GH74+CBM1+CBM2	CBM1+GH74	Y(1-22)	GH	3
maker-scf7180000000778-augustus-gene-7.3-mRNA-1	GT20(209-515)	GT20+CBM20	GT20	N	GT	3
maker-scf7180000000778-augustus-gene-8.25-mRNA-1	GT20(209-515)	GT20+CBM20	GT20	N	GT	3
maker-scf7180000000781-snap-gene-0.78-mRNA-1	N	CE1+CBM1+CBM2	CBM1+CE1	Y(1-29)	CE	2
maker-scf7180000000857-augustus-gene-6.39-mRNA-1	N	CE1+CBM1+CBM2	CBM1+CE1	Y(1-22)	CE	2
maker-scf7180000000829-snap-gene-3.116-mRNA-1	N	CBM1	N	Y(1-22)	CBM	1	OK CBM1/ CDO78054.1	1	67.13%
maker-scf7180000000809-augustus-gene-2.137-mRNA-1	N	CBM1	N	Y(1-20)	CBM	1	OK CBM1/ OSD08571.1	1	76.56%
